# Supplementary material for: Women Taking a Folic Acid Supplement in Countries with Mandatory Food Fortification Programs May Be Exceeding the Upper Tolerable Limit of Folic Acid: A Systematic Review
Source: Nutrients. 2022 Jun 29;14(13):2715. doi: 10.3390/nu14132715 (PMC9268323; doi:10.3390/nu14132715)
Supplement: Supplementary file 1 [file nutrients-14-02715-s001.zip]

Archive with 2 entries (2 files):
- File S1 - detailed search strategy v2.pdf
- Table S1  - Quality assessment of studies v1.pdf
